# Supplementary material for: Rare CNVs and Known Genes Linked to Macrocephaly: Review of Genomic Loci and Promising Candidate Genes
Source: Genes (Basel). 2022 Dec 4;13(12):2285. doi: 10.3390/genes13122285 (PMC9778424; doi:10.3390/genes13122285)
Supplement: Supplementary file 1 [file genes-13-02285-s001.zip]

Archive with 2 entries (2 files):
- genes-2025175-supplementary.pdf
- Supplementary_Figure_S1.tiff
